# Supplementary material for: A Light-Thin Chitosan Nanofiber Separator for High-Performance Lithium-Ion Batteries
Source: Polymers (Basel). 2023 Sep 5;15(18):3654. doi: 10.3390/polym15183654 (PMC10648088; doi:10.3390/polym15183654)
Supplement: Supplementary file 1 [file polymers-15-03654-s001.zip]

Archive with 1 entries (1 files):
- polymers-2532990-supplementary.pdf
